# Supplementary material for: Auditory P300 in individuals with high schizotypy: associations of schizotypal traits with amplitude and latency under different oddball conditions
Source: Front Hum Neurosci. 2023 May 18;17:1107858. doi: 10.3389/fnhum.2023.1107858 (PMC10232759; doi:10.3389/fnhum.2023.1107858)
Supplement: Supplementary file 1 [file Data_Sheet_1.XLS]

## Sheet: cpz_duration_p300
group	number	波幅non_target	波幅target_small_duration	波幅target_large_duration	潜伏期non_target	潜伏期target_small_duration	潜伏期targe_large_duration	SPQ	阳性	阴性	解构	depression	anxiety
1	schizo1	0.794	-1.818	4.114	362	348	430	49	19.5	16.5	13	8	48
1	schizo3	0.406	6.032	-0.631	318	341	376	50.5	22.5	17.5	10.5	6	36
1	schizo4	-0.754	2.632	4.448	477	319	329	58.5	26.5	18.5	13.5	5	29
1	schizo5	0.27	4.561	9.479	325	439	484	63	24.5	23	15.5	0	59
1	schizo6	-0.318	-0.253	4.741	336	373	382	48	15.5	19	13.5	26	54
1	schizo7	0.202	3.45	5.591	354	404	416	50.5	28.5	13.5	8.5	8	70
1	schizo8	1.988	7.971	9.12	321	390	424	59.5	22.5	21	16	8	45
1	schizo9	-0.247	0.165	2.741	377	326	367	51	22	15.5	13.5	7	50
1	schizo10	0.026	2.409	3.025	300	316	477	47	22	12.5	12.5	3	48
1	schizo11	1.076	3.963	6.473	330	304	375	65.5	30.5	19	16	23	59
1	schizo12	-0.254	-0.643	2.673	300	345	385	46.5	19.5	15.5	11.5	3	43
1	schizo13	-0.617	6.303	8.177	376	336	401	48	20	15.5	12.5	8	45
1	schizo14	0.249	6.016	6.177	322	341	433	52	26	14.5	11.5	1	40
1	schizo15	-0.517	3.314	5.703	331	428	402	49	21.5	17.5	10	16	51
1	schizo16	1.114	0.866	2.438	300	366	386	52	20.5	20.5	11	10	46
1	schizo17	1.33	6.02	8.739	300	344	397	54	22.5	18	13.5	2	48
1	schizo18	-2.069	7.78	8.069	498	399	410	46	20.5	12.5	13	2	40
1	schizo19	-1.251	4.475	4.952	372	395	408	46.5	17	19	10.5	5	45
1	schizo20	0.957	3.93	7.026	353	338	406	41	15	15	11	0	44
1	schizo21	1.63	5.665	7.53	339	337	373	44	21	11	12	6	34
1	schizo22	-1.172	5.082	10.909	339	385	382	49.5	23.5	13.5	12.5	4	44
1	schizo23	1.241	3.237	1.31	333	436	489	50	22	14.5	13.5	8	49
1	schizo24	-0.298	0.449	-0.122	325	347	324	52.5	23.5	16	13	0	28
1	schizo25	-0.838	1.363	3.433	358	488	498	44.5	22.5	12	10	8	50
1	schizo27	0.516	5.396	7.748	325	478	416	59.5	27	17	15.5	14	63
1	schizo28	0.498	5.516	6.902	329	344	350	62.5	27	20.5	15	10	41
1	schizo29	-0.596	1.946	2.79	391	357	464	46.5	21.5	14	11	2	45
1	schizo30	0.334	3.188	3.978	338	370	402	58.5	23.5	21.5	13.5	8	43
1	schizo31	-3.341	2.597	2.89	320	459	436	52	22	15.5	14.5	6	39
2	control1	-0.227	4.81	6.394	324	367	376	23.5	14.5	3	6	0	30
2	control2	-0.825	2.918	7.032	375	430	448	7	4.5	1.5	1	0	34
2	control3	-0.227	0.835	2.755	309	424	366	12.5	8.5	3	1	2	29
2	control4	0.014	3.167	5.954	318	355	373	8	5	1.5	1.5	2	29
2	control5	0.346	10.848	12.185	331	408	441	13	8.5	2	2.5	2	40
2	control6	-0.492	2.389	4.854	300	313	437	9	7.5	0.5	1	0	29
2	control7	0.097	1.255	3.669	453	365	365	15.5	7.5	3	5	0	33
2	control8	0.254	5.999	8.939	353	337	446	13.5	5.5	6	2	3	38
2	control9	-0.865	2.904	4.512	324	430	359	13	6.5	2	4.5	0	33
2	control10	-2.416	7.343	8.593	451	342	403	7.5	6	1	0.5	0	45
2	contro11	0.916	7.638	6.547	343	373	385	13	7.5	3.5	2	2	39
2	control12	1.058	8.554	8.772	300	367	359	2.5	1.5	0.5	0.5	0	31
2	control13	0.534	5.977	9.968	352	418	432	10.5	5.5	3.5	1.5	1	36
2	control15	-0.862	1.632	2.129	422	381	372	6.5	1.5	4	1	4	36
2	control16	0.343	5.709	9.017	376	408	413	11.5	6.5	4	1	0	33
2	control17	-0.21	4.317	7.177	300	433	409	3.5	3.5	0	0	0	29
2	control18	0.837	6.084	6.818	389	361	490	17	6	9.5	1.5	5	41
2	control20	0.271	1.686	2.964	332	448	438	6	4	2	0	0	35
2	control21	0.419	1.87	2.663	325	344	348	16	7.5	5	3.5	0	34
2	control22	0.346	1.329	4.317	361	360	453	13.5	5.5	6	2	1	51
2	control23	0.907	0.956	3.462	306	361	403	22	13	7	2	3	44
2	control24	1.225	0.907	5.1	300	334	409	6.5	2	4	0.5	0	28
2	control25	-4.397	4.231	5.708	476	400	413	7.5	5.5	0.5	1.5	2	33
2	control26	-1.039	2.446	7.204	453	434	425	13	8.5	2	2.5	1	28
2	control27	0.247	0.944	0.379	353	333	328	16.5	7.5	4.5	4.5	0	35
2	control28	2.488	4.032	6.698	386	357	431	8.5	6.5	1.5	0.5	3	28
2	control29	0.375	4.574	8.502	335	447	400	9.5	3.5	4	2	2	35
2	control30	-0.62	3.086	5.388	316	329	349	5.5	3.5	1	1	0	25
2	control31	1.962	7.253	11.3	300	353	357	20.5	10	4.5	6	3	43
