# Supplementary material for: Auditory P300 in individuals with high schizotypy: associations of schizotypal traits with amplitude and latency under different oddball conditions
Source: Front Hum Neurosci. 2023 May 18;17:1107858. doi: 10.3389/fnhum.2023.1107858 (PMC10232759; doi:10.3389/fnhum.2023.1107858)
Supplement: Supplementary file 2 [file Data_Sheet_2.XLS]

## Sheet: cpz_frequency_p300
group	number	波幅_standard	波幅_frequency_small	波幅_frequency_large	潜伏期non_target	潜伏期frequency_small	潜伏期frequency_large	SPQ	阳性	阴性	解构	depression	anxiety
1	schizo1	0.794	-0.223	-0.944	362	356	332	49	19.5	16.5	13	8	48
1	schizo3	0.406	-4.89	-1.44	318	379	369	50.5	22.5	17.5	10.5	6	36
1	schizo4	-0.754	3.737	2.86	477	332	300	58.5	26.5	18.5	13.5	5	29
1	schizo5	0.27	5.017	7.086	325	474	417	63	24.5	23	15.5	0	59
1	schizo6	-0.318	1.116	2.143	336	373	411	48	15.5	19	13.5	26	54
1	schizo7	0.202	2.288	3.678	354	440	377	50.5	28.5	13.5	8.5	8	70
1	schizo8	1.988	3.785	7.009	321	461	428	59.5	22.5	21	16	8	45
1	schizo9	-0.247	-0.445	3.468	377	427	414	51	22	15.5	13.5	7	50
1	schizo10	0.026	0.905	3.224	300	318	346	47	22	12.5	12.5	3	48
1	schizo11	1.076	4.486	5.16	330	459	493	65.5	30.5	19	16	23	59
1	schizo12	-0.254	0.502	3.657	300	338	378	46.5	19.5	15.5	11.5	3	43
1	schizo13	-0.617	1.891	10.403	376	308	385	48	20	15.5	12.5	8	45
1	schizo14	0.249	0.039	1.782	322	423	412	52	26	14.5	11.5	1	40
1	schizo15	-0.517	0.959	3.887	331	453	421	49	21.5	17.5	10	16	51
1	schizo16	1.114	0.67	1.821	300	375	353	52	20.5	20.5	11	10	46
1	schizo17	1.33	1.036	5.939	300	387	405	54	22.5	18	13.5	2	48
1	schizo18	-2.069	4.526	10.737	498	428	390	46	20.5	12.5	13	2	40
1	schizo19	-1.251	2.104	5.81	372	416	419	46.5	17	19	10.5	5	45
1	schizo20	0.957	2.271	3.243	353	311	393	41	15	15	11	0	44
1	schizo21	1.63	4.729	6.119	339	347	428	44	21	11	12	6	34
1	schizo22	-1.172	3.658	11.848	339	359	436	49.5	23.5	13.5	12.5	4	44
1	schizo23	1.241	1.728	2.133	333	326	324	50	22	14.5	13.5	8	49
1	schizo24	-0.298	-0.059	1.457	325	445	405	52.5	23.5	16	13	0	28
1	schizo25	-0.838	2.081	1.924	358	462	374	44.5	22.5	12	10	8	50
1	schizo27	0.516	1.473	3.486	325	338	456	59.5	27	17	15.5	14	63
1	schizo28	0.498	0.326	2.575	329	332	321	62.5	27	20.5	15	10	41
1	schizo29	-0.596	1.925	2.91	391	445	425	46.5	21.5	14	11	2	45
1	schizo30	0.334	3.307	5.256	338	496	441	58.5	23.5	21.5	13.5	8	43
1	schizo31	-3.341	-1.155	5.395	320	458	442	52	22	15.5	14.5	6	39
2	control1	-0.227	1.047	3.321	324	457	497	23.5	14.5	3	6	0	30
2	control2	-0.825	0.296	5.363	375	373	441	7	4.5	1.5	1	0	34
2	control3	-0.227	-0.242	2.387	309	325	391	12.5	8.5	3	1	2	29
2	control4	0.014	1.811	4.576	318	406	375	8	5	1.5	1.5	2	29
2	control5	0.346	9.701	11.333	331	438	393	13	8.5	2	2.5	2	40
2	control6	-0.492	-2.044	3.856	300	471	403	9	7.5	0.5	1	0	29
2	control7	0.097	1.282	3.849	453	461	471	15.5	7.5	3	5	0	33
2	control8	0.254	2.569	4.123	353	420	356	13.5	5.5	6	2	3	38
2	control9	-0.865	0.149	-1.772	324	314	317	13	6.5	2	4.5	0	33
2	control10	-2.416	1.098	2.169	451	466	443	7.5	6	1	0.5	0	45
2	contro11	0.916	4.654	8.785	343	419	397	13	7.5	3.5	2	2	39
2	control12	1.058	6.26	7.806	300	409	418	2.5	1.5	0.5	0.5	0	31
2	control13	0.534	1.42	7.702	352	430	421	10.5	5.5	3.5	1.5	1	36
2	control15	-0.862	0.093	2.512	422	469	439	6.5	1.5	4	1	4	36
2	control16	0.343	0.613	4.823	376	409	422	11.5	6.5	4	1	0	33
2	control17	-0.21	4.126	5.759	300	421	393	3.5	3.5	0	0	0	29
2	control18	0.837	1.497	5.469	389	496	428	17	6	9.5	1.5	5	41
2	control20	0.271	0.758	3.262	332	328	425	6	4	2	0	0	35
2	control21	0.419	-0.063	1.516	325	340	410	16	7.5	5	3.5	0	34
2	control22	0.346	0.946	2.795	361	446	464	13.5	5.5	6	2	1	51
2	control23	0.907	0.455	-0.057	306	358	381	22	13	7	2	3	44
2	control24	1.225	-0.424	5.361	300	331	395	6.5	2	4	0.5	0	28
2	control25	-4.397	1.468	6.089	476	412	388	7.5	5.5	0.5	1.5	2	33
2	control26	-1.039	-1.451	5.93	453	465	427	13	8.5	2	2.5	1	28
2	control27	0.247	1.872	1.658	353	352	337	16.5	7.5	4.5	4.5	0	35
2	control28	2.488	7.681	13.51	386	343	424	8.5	6.5	1.5	0.5	3	28
2	control29	0.375	3.713	5.085	335	374	382	9.5	3.5	4	2	2	35
2	control30	-0.62	5.459	4.11	316	365	361	5.5	3.5	1	1	0	25
2	control31	1.962	4.952	7.313	300	471	421	20.5	10	4.5	6	3	43
