# Supplementary material for: Auditory P300 in individuals with high schizotypy: associations of schizotypal traits with amplitude and latency under different oddball conditions
Source: Front Hum Neurosci. 2023 May 18;17:1107858. doi: 10.3389/fnhum.2023.1107858 (PMC10232759; doi:10.3389/fnhum.2023.1107858)
Supplement: Supplementary file 3 [file Data_Sheet_3.XLS]

## Sheet: pz_duration_p300
group	波幅non_target	波幅small_target_duration	波幅large_target_duration	潜伏期non_target	潜伏期small_target_duration	潜伏期large_target_duration	number	SPQ	阳性	阴性	解构	depression	anxiety
1	0.781	6.741	11.881	347	431	435	schizo1	49	19.5	16.5	13	8	48
1	0.287	3.976	-2.614	319	379	380	schizo3	50.5	22.5	17.5	10.5	6	36
1	-1.076	2.61	4.59	345	322	332	schizo4	58.5	26.5	18.5	13.5	5	29
1	-0.601	4.325	10.679	332	441	486	schizo5	63	24.5	23	15.5	0	59
1	-0.648	-0.116	3.661	340	339	343	schizo6	48	15.5	19	13.5	26	54
1	0.409	6.491	7.433	366	404	412	schizo7	50.5	28.5	13.5	8.5	8	70
1	2.041	8.28	9.199	376	390	425	schizo8	59.5	22.5	21	16	8	45
1	0.476	2.423	3.201	420	415	466	schizo9	51	22	15.5	13.5	7	50
1	-0.396	2.44	2.805	300	370	463	schizo10	47	22	12.5	12.5	3	48
1	0.442	4.303	6.289	334	372	382	schizo11	65.5	30.5	19	16	23	59
1	0.124	-1.717	2.824	300	409	438	schizo12	46.5	19.5	15.5	11.5	3	43
1	0.211	6.115	10.109	377	326	406	schizo13	48	20	15.5	12.5	8	45
1	1.473	7.328	7.373	318	434	434	schizo14	52	26	14.5	11.5	1	40
1	-0.767	6.048	10.295	388	432	464	schizo15	49	21.5	17.5	10	16	51
1	1.52	2.93	6.106	314	396	411	schizo16	52	20.5	20.5	11	10	46
1	0.796	6.039	9	305	330	406	schizo17	54	22.5	18	13.5	2	48
1	-2.686	6.178	8.334	415	345	420	schizo18	46	20.5	12.5	13	2	40
1	-1.542	3.837	4.229	467	327	399	schizo19	46.5	17	19	10.5	5	45
1	1.233	4.468	7.069	353	345	409	schizo20	41	15	15	11	0	44
1	1.642	5.631	7.51	339	337	371	schizo21	44	21	11	12	6	34
1	-0.958	6.118	7.83	339	460	444	schizo22	49.5	23.5	13.5	12.5	4	44
1	1.996	6.123	4.706	306	440	472	schizo23	50	22	14.5	13.5	8	49
1	-0.409	-0.372	-2.032	331	348	418	schizo24	52.5	23.5	16	13	0	28
1	-1.051	0.747	3.352	361	484	375	schizo25	44.5	22.5	12	10	8	50
1	1.377	6.647	7.722	362	447	477	schizo27	59.5	27	17	15.5	14	63
1	1.419	8.201	8.957	330	437	444	schizo28	62.5	27	20.5	15	10	41
1	-0.18	1.773	4.154	304	465	467	schizo29	46.5	21.5	14	11	2	45
1	1.41	4.177	5.524	420	366	465	schizo30	58.5	23.5	21.5	13.5	8	43
1	-3.636	1.884	3.388	323	490	441	schizo31	52	22	15.5	14.5	6	39
2	-0.084	6.71	7.335	325	365	472	control1	23.5	14.5	3	6	0	30
2	-0.451	3.438	6.129	374	383	448	control2	7	4.5	1.5	1	0	34
2	-0.313	1.97	2.795	308	427	370	control3	12.5	8.5	3	1	2	29
2	-0.003	4.395	6.239	325	418	381	control4	8	5	1.5	1.5	2	29
2	0.386	12.384	13.552	337	429	436	control5	13	8.5	2	2.5	2	40
2	-0.559	3.995	5.216	300	309	435	control6	9	7.5	0.5	1	0	29
2	0.265	2.166	5.689	453	469	500	control7	15.5	7.5	3	5	0	33
2	-0.031	7.873	12.262	351	431	446	control8	13.5	5.5	6	2	3	38
2	-0.798	4.629	6.704	325	437	444	control9	13	6.5	2	4.5	0	33
2	-0.403	14.091	14.796	318	429	432	control10	7.5	6	1	0.5	0	45
2	0.584	5.556	3.066	343	362	418	contro11	13	7.5	3.5	2	2	39
2	0.456	8.535	8.51	358	368	360	control12	2.5	1.5	0.5	0.5	0	31
2	0.546	5.963	9.917	354	418	431	control13	10.5	5.5	3.5	1.5	1	36
2	-0.864	1.64	2.144	422	381	372	control15	6.5	1.5	4	1	4	36
2	0.354	7.044	10.267	376	426	418	control16	11.5	6.5	4	1	0	33
2	-0.14	5.935	7.439	318	435	455	control17	3.5	3.5	0	0	0	29
2	1.15	8.906	11.598	381	466	486	control18	17	6	9.5	1.5	5	41
2	0.65	4.532	7.131	335	450	440	control20	6	4	2	0	0	35
2	0.97	5.268	4.814	343	436	433	control21	16	7.5	5	3.5	0	34
2	1.008	2.34	5.937	363	470	479	control22	13.5	5.5	6	2	1	51
2	0.994	5.266	7.448	309	460	410	control23	22	13	7	2	3	44
2	1.395	0.322	4.116	300	332	456	control24	6.5	2	4	0.5	0	28
2	-1.43	4.249	6.948	307	414	500	control25	7.5	5.5	0.5	1.5	2	33
2	-0.316	4.933	11.11	376	441	446	control26	13	8.5	2	2.5	1	28
2	0.752	3.258	4.115	356	331	388	control27	16.5	7.5	4.5	4.5	0	35
2	2.523	3.921	6.709	386	356	433	control28	8.5	6.5	1.5	0.5	3	28
2	0.879	6.363	9.675	358	459	465	control29	9.5	3.5	4	2	2	35
2	-0.322	3.811	6.708	313	307	348	control30	5.5	3.5	1	1	0	25
2	1.591	6.062	11.963	333	364	442	control31	20.5	10	4.5	6	3	43
