# Supplementary material for: Auditory P300 in individuals with high schizotypy: associations of schizotypal traits with amplitude and latency under different oddball conditions
Source: Front Hum Neurosci. 2023 May 18;17:1107858. doi: 10.3389/fnhum.2023.1107858 (PMC10232759; doi:10.3389/fnhum.2023.1107858)
Supplement: Supplementary file 4 [file Data_Sheet_4.XLS]

## Sheet: pz_frequency_p300
group	number	波幅nontarget	波幅frequency_small	波幅frequency_large	潜伏期nontarget	潜伏期frequency_small	潜伏期frequency_large	SPQ	阳性	阴性	解构	depression	anxiety
1	schizo1	0.781	5.209	4.237	347	463	415	49	19.5	16.5	13	8	48
1	schizo3	0.287	-4.399	0.036	319	378	367	50.5	22.5	17.5	10.5	6	36
1	schizo4	-1.076	5.627	3.67	345	454	434	58.5	26.5	18.5	13.5	5	29
1	schizo5	-0.601	7.297	8.817	332	476	447	63	24.5	23	15.5	0	59
1	schizo6	-0.648	2.452	3.542	340	469	406	48	15.5	19	13.5	26	54
1	schizo7	0.409	6.263	6.909	366	433	385	50.5	28.5	13.5	8.5	8	70
1	schizo8	2.041	6.218	8.33	376	460	430	59.5	22.5	21	16	8	45
1	schizo9	0.476	0.398	4.302	420	441	407	51	22	15.5	13.5	7	50
1	schizo10	-0.396	0.584	1.915	300	305	344	47	22	12.5	12.5	3	48
1	schizo11	0.442	8.114	7.795	334	458	492	65.5	30.5	19	16	23	59
1	schizo12	0.124	0.432	4.591	300	335	380	46.5	19.5	15.5	11.5	3	43
1	schizo13	0.211	4.215	13.142	377	365	424	48	20	15.5	12.5	8	45
1	schizo14	1.473	4.933	7.867	318	425	500	52	26	14.5	11.5	1	40
1	schizo15	-0.767	0.996	6.616	388	475	424	49	21.5	17.5	10	16	51
1	schizo16	1.52	3.714	5.557	314	376	385	52	20.5	20.5	11	10	46
1	schizo17	0.796	2.527	7.263	305	385	425	54	22.5	18	13.5	2	48
1	schizo18	-2.686	6.143	10.692	415	428	351	46	20.5	12.5	13	2	40
1	schizo19	-1.542	1.899	5.408	467	418	421	46.5	17	19	10.5	5	45
1	schizo20	1.233	2.777	4.14	353	425	413	41	15	15	11	0	44
1	schizo21	1.642	4.743	6.133	339	350	429	44	21	11	12	6	34
1	schizo22	-0.958	5.358	11.558	339	483	440	49.5	23.5	13.5	12.5	4	44
1	schizo23	1.996	2.799	2.321	306	325	459	50	22	14.5	13.5	8	49
1	schizo24	-0.409	0.596	2.165	331	441	308	52.5	23.5	16	13	0	28
1	schizo25	-1.051	2.628	3.631	361	399	377	44.5	22.5	12	10	8	50
1	schizo27	1.377	2.55	3.216	362	332	423	59.5	27	17	15.5	14	63
1	schizo28	1.419	2.306	5.716	330	339	488	62.5	27	20.5	15	10	41
1	schizo29	-0.18	1.332	3.402	304	443	409	46.5	21.5	14	11	2	45
1	schizo30	1.41	2.934	7.392	420	425	444	58.5	23.5	21.5	13.5	8	43
1	schizo31	-3.636	-1.339	4.93	323	457	451	52	22	15.5	14.5	6	39
2	control1	-0.084	2.81	5.64	325	496	488	23.5	14.5	3	6	0	30
2	control2	-0.451	1.369	5.442	374	469	452	7	4.5	1.5	1	0	34
2	control3	-0.313	0.956	2.819	308	491	387	12.5	8.5	3	1	2	29
2	control4	-0.003	1.905	5.593	325	404	410	8	5	1.5	1.5	2	29
2	control5	0.386	12.561	12.937	337	438	428	13	8.5	2	2.5	2	40
2	control6	-0.559	-1.444	3.81	300	470	405	9	7.5	0.5	1	0	29
2	control7	0.265	1.07	4.151	453	353	495	15.5	7.5	3	5	0	33
2	control8	-0.031	3.751	6.073	351	452	427	13.5	5.5	6	2	3	38
2	control9	-0.798	0.409	1.349	325	311	500	13	6.5	2	4.5	0	33
2	control10	-0.403	6.348	8.076	318	463	459	7.5	6	1	0.5	0	45
2	contro11	0.584	4.62	6.779	343	465	395	13	7.5	3.5	2	2	39
2	control12	0.456	6.431	8.07	358	411	355	2.5	1.5	0.5	0.5	0	31
2	control13	0.546	1.419	7.747	354	430	421	10.5	5.5	3.5	1.5	1	36
2	control15	-0.864	0.167	2.543	422	469	439	6.5	1.5	4	1	4	36
2	control16	0.354	2.906	6.321	376	487	455	11.5	6.5	4	1	0	33
2	control17	-0.14	5.104	6.261	318	496	410	3.5	3.5	0	0	0	29
2	control18	1.15	1.798	8.628	381	499	448	17	6	9.5	1.5	5	41
2	control20	0.65	1.322	5.627	335	327	421	6	4	2	0	0	35
2	control21	0.97	2.385	3.665	343	431	450	16	7.5	5	3.5	0	34
2	control22	1.008	1.822	2.191	363	366	408	13.5	5.5	6	2	1	51
2	control23	0.994	4.52	3.667	309	427	381	22	13	7	2	3	44
2	control24	1.395	0.764	5.68	300	300	397	6.5	2	4	0.5	0	28
2	control25	-1.43	1.839	6.296	307	410	406	7.5	5.5	0.5	1.5	2	33
2	control26	-0.316	0.154	10.381	376	468	435	13	8.5	2	2.5	1	28
2	control27	0.752	1.627	3.927	356	387	349	16.5	7.5	4.5	4.5	0	35
2	control28	2.523	7.752	13.494	386	343	427	8.5	6.5	1.5	0.5	3	28
2	control29	0.879	6.11	6.264	358	432	452	9.5	3.5	4	2	2	35
2	control30	-0.322	6.908	7.1	313	463	363	5.5	3.5	1	1	0	25
2	control31	1.591	6.882	9.149	333	479	423	20.5	10	4.5	6	3	43
